# Supplementary material for: New Antioxidant Triphenol-Derived Hydrazide-Hydrazone Thiazole: Formation and Analysis of Inclusion Complex with β-CD Using Experimental and Computational Approaches
Source: Molecules. 2025 Apr 19;30(8):1842. doi: 10.3390/molecules30081842 (PMC12029814; doi:10.3390/molecules30081842)
Supplement: Supplementary file 1 [file molecules-30-01842-s001.zip]

Archive with 1 entries (1 files):
- molecules-3587235-supplementary.pdf
